# Supplementary material for: Non-Sensory Perception and Sensory Appeal of Zamnè, PseudoZamnè, Traditionally Cooked Senegalia erythrocalyx Seeds, and Tempeh According to Burkinabe Consumers
Source: Foods. 2023 Nov 26;12(23):4268. doi: 10.3390/foods12234268 (PMC10706274; doi:10.3390/foods12234268)
Supplement: Supplementary file 1 [file foods-12-04268-s001.zip]

Archive with 1 entries (1 files):
- foods-2689977-supplementary.pdf
